# Supplementary material for: Integrative Multi-Omics and Machine Learning Analysis Identifies Therapeutic Targets and Drug Repurposing Candidates for Alzheimer’s Disease
Source: Biomedicines. 2026 Apr 27;14(5):998. doi: 10.3390/biomedicines14050998 (PMC13204273; doi:10.3390/biomedicines14050998)
Supplement: Supplementary file 1 [file biomedicines-14-00998-s001.zip]

Archive with 14 entries (14 files):
- Supplementary_Information.pdf
- TableS10_MD_convergence.csv
- TableS11_convergence_scores.csv
- TableS12_batch_correction.csv
- TableS13_parameters.csv
- TableS1_redocking_validation.csv
- TableS2_structure_quality.csv
- TableS3_MMPBSA.csv
- TableS4_CIBERSORTx.csv
- TableS5_WGCNA_beta_jaccard.csv
- TableS6_module_preservation.csv
- TableS7_enrichment_FDR.csv
- TableS8_MR_instruments.csv
- TableS9_drug_literature.csv
