# Supplementary material for: Integrative Multi-Omics and Machine Learning Analysis Identifies Therapeutic Targets and Drug Repurposing Candidates for Alzheimer’s Disease
Source: Biomedicines. 2026 Apr 27;14(5):998. doi: 10.3390/biomedicines14050998 (PMC13204273; doi:10.3390/biomedicines14050998)
Supplement: Supplementary file 1 [file biomedicines-14-00998-s001.zip › TableS10_MD_convergence.csv]

Complex	RMSD_mean_A	RMSD_SE_pct	Rg_mean_A	Rg_SE_pct	SASA_mean_nm2	SASA_SE_pct	Cosine_PC1	Subspace_Overlap	InterRep_RMSD_SD	Ligand_RMSD_A
Curcumin-APOE	2.83840816505253	4.01	18.5207663988695	0.94	153.662321036682	2.56	0.068	0.896	0.12	0.8
Simvastatin-APOE	2.66783660706133	2.33	20.9215307895793	1.31	153.737551998347	2	0.163	0.796	0.24	1.28
Indomethacin-TREM2	2.1681679491885	4.67	19.3089376643766	0.97	149.302507732064	2.61	0.111	0.865	0.17	0.94
Resveratrol-TREM2	2.34286796748638	2.18	21.4698636179091	0.88	142.454753108323	2.61	0.093	0.892	0.23	0.72
Celecoxib-CSF1R	2.66644281195477	3.41	19.0384233426303	0.61	156.495050070807	1.79	0.084	0.757	0.16	0.69
Donepezil-CD68	2.03015738045797	3.93	19.7488326018211	0.54	147.42048708722	2.23	0.033	0.847	0.26	1.36
Memantine-CX3CR1	2.55947666596621	2.53	20.4082157645607	1.4	156.426882548258	2.14	0.121	0.864	0.23	0.94
Quercetin-TYROBP	3.03321282211691	2.75	18.5041916482151	0.86	145.603234227747	1.11	0.094	0.828	0.19	0.71
Ibuprofen-ITGAM	2.3030014145188	4.47	19.6123857146595	1.04	140.217380672693	2.78	0.112	0.761	0.13	1.1
Aspirin-ITGAM	2.69696760475636	3.01	18.5605127381859	0.79	164.069552626461	1.22	0.126	0.9	0.23	0.55
