# Supplementary material for: Integrative Multi-Omics and Machine Learning Analysis Identifies Therapeutic Targets and Drug Repurposing Candidates for Alzheimer’s Disease
Source: Biomedicines. 2026 Apr 27;14(5):998. doi: 10.3390/biomedicines14050998 (PMC13204273; doi:10.3390/biomedicines14050998)
Supplement: Supplementary file 1 [file biomedicines-14-00998-s001.zip › TableS11_convergence_scores.csv]

Gene	DEG	WGCNA	ML	MR	scRNA	Total	Tier	Bonferroni_MR	Coloc_PP_H4	Coloc_Supported
APOE	1	1	1	2	1	6	Tier 1	Yes	0.94	Yes
CX3CR1	1	1	0	2	1	5	Tier 1	Yes	0.86	Yes
TREM2	1	1	0	2	1	5	Tier 1	Yes	0.78	Yes
TYROBP	1	1	0	2	1	5	Tier 1	Yes	0.71	Suggestive
CD68	1	1	0	1	1	4	Tier 2	Yes	0.76	Yes
CSF1R	1	1	0	1	1	4	Tier 2	No	0.61	No
ITGAM	1	1	0	1	1	4	Tier 2	No	0.52	No
P2RY12	1	1	0	1	1	4	Tier 2	No	0.58	No
