# Supplementary material for: Integrative Multi-Omics and Machine Learning Analysis Identifies Therapeutic Targets and Drug Repurposing Candidates for Alzheimer’s Disease
Source: Biomedicines. 2026 Apr 27;14(5):998. doi: 10.3390/biomedicines14050998 (PMC13204273; doi:10.3390/biomedicines14050998)
Supplement: Supplementary file 1 [file biomedicines-14-00998-s001.zip › TableS12_batch_correction.csv]

Metric	Pre_Correction	Post_Correction	Threshold	Pass
kBET acceptance rate (%)	12.3	87.6	>75	Yes
Batch silhouette score	0.42	0.03	<0.1	Yes
Disease silhouette score	0.31	0.29	preserved	Yes
PVCA batch variance (%)	28.4	1.2	<5	Yes
PVCA disease variance (%)	15.8	14.9	preserved	Yes
Turquoise module Jaccard (GSE33000-only vs combined)	N/A	0.89	>0.8	Yes
ML consensus gene overlap (GSE33000-only vs combined)	N/A	9/10	>=8/10	Yes
DEG overlap (GSE33000-only vs combined, %)	N/A	82.4	>70	Yes
DEG Jaccard index	N/A	0.71	>0.6	Yes
