# Supplementary material for: Integrative Multi-Omics and Machine Learning Analysis Identifies Therapeutic Targets and Drug Repurposing Candidates for Alzheimer’s Disease
Source: Biomedicines. 2026 Apr 27;14(5):998. doi: 10.3390/biomedicines14050998 (PMC13204273; doi:10.3390/biomedicines14050998)
Supplement: Supplementary file 1 [file biomedicines-14-00998-s001.zip › TableS13_parameters.csv]

Analysis	Parameter	Value	Justification
WGCNA	Soft-threshold beta	11	Scale-free R2 > 0.85; inflection point
WGCNA	Minimum module size	30	Default; balances resolution and noise
WGCNA	Merge cut height	0.25	Default; merges highly similar modules
WGCNA	Network type	signed	Preserves direction of co-expression
ML	Train/test split	70/30 stratified	Standard; sufficient test set size
ML	LASSO alpha	1	L1 penalty for sparsity
ML	RF trees	1000	Convergence of OOB error
ML	SVM-RFE kernel	RBF	Handles non-linear boundaries
ML	Consensus threshold	>=2/3 methods	Balances sensitivity and specificity
ML	Random seed	42	Reproducibility
DEG	log2FC threshold	0.5	Moderate effect size filter
DEG	Adjusted P threshold	0.05	BH-FDR correction
MR	Clumping r2	<0.001	Strict LD independence
MR	Clumping window (kb)	10000	Standard for cis-eQTL
MR	F-statistic threshold	>10	Avoids weak instrument bias
MR	Bonferroni threshold	P < 0.00625	0.05/8 genes tested
Docking	Grid box size (A)	25 x 25 x 25	Covers active site + 5A buffer
Docking	Exhaustiveness	8	AutoDock Vina default
Docking	Affinity threshold (kcal/mol)	<= -7.0	~7.3 uM Kd empirical filter
MD	Force field	AMBER99SB-ILDN	Validated for protein-ligand
MD	Water model	TIP3P	Standard; compatible with AMBER FF
MD	Simulation length (ns)	500	Extended per reviewer request
MD	Replicates	3	Independent velocity seeds
MD	Timestep (fs)	2	Standard with LINCS constraints
MD	Temperature (K)	310	Physiological
MD	Pressure (bar)	1	NPT ensemble
MD	MM-PBSA frames	Last 100 ns, every 100 ps	1000 frames per replicate
