# Supplementary material for: Integrative Multi-Omics and Machine Learning Analysis Identifies Therapeutic Targets and Drug Repurposing Candidates for Alzheimer’s Disease
Source: Biomedicines. 2026 Apr 27;14(5):998. doi: 10.3390/biomedicines14050998 (PMC13204273; doi:10.3390/biomedicines14050998)
Supplement: Supplementary file 1 [file biomedicines-14-00998-s001.zip › TableS1_redocking_validation.csv]

Target	PDB_ID	Source	Co-crystallized_Ligand	Grid_Center_X(A)	Grid_Center_Y(A)	Grid_Center_Z(A)	Box_Size(A)	Re-docking_RMSD(A)	Threshold(A)	Pass
CSF1R	4R7H	X-ray (2.1 A)	PLX3397	2.4	17.6	24.1	25	1.74	2.0	Yes
APOE	1GS9	X-ray (1.7 A)	None (apo)	N/A	N/A	N/A	N/A	N/A	N/A	N/A (apo structure)
TREM2	6YYH	X-ray (2.8 A)	None (apo)	N/A	N/A	N/A	N/A	N/A	N/A	N/A (apo structure)
CD68	AF-P34810	AlphaFold2	N/A	N/A	N/A	N/A	N/A	N/A	N/A	Modeled (see Table S2)
CX3CR1	AF-P49238	AlphaFold2	N/A	N/A	N/A	N/A	N/A	N/A	N/A	Modeled (see Table S2)
TYROBP	AF-O43914	AlphaFold2	N/A	N/A	N/A	N/A	N/A	N/A	N/A	Modeled (see Table S2)
ITGAM	SWISS-MODEL	Homology model	N/A	N/A	N/A	N/A	N/A	N/A	N/A	Modeled (see Table S2)
P2RY12	4PXZ	X-ray (2.6 A)	AZD1283	-12.5	8.3	15.7	25	1.92	2.0	Yes
