# Supplementary material for: Integrative Multi-Omics and Machine Learning Analysis Identifies Therapeutic Targets and Drug Repurposing Candidates for Alzheimer’s Disease
Source: Biomedicines. 2026 Apr 27;14(5):998. doi: 10.3390/biomedicines14050998 (PMC13204273; doi:10.3390/biomedicines14050998)
Supplement: Supplementary file 1 [file biomedicines-14-00998-s001.zip › TableS2_structure_quality.csv]

Target	PDB_ID	Source	Resolution_or_Method	Binding_Site_pLDDT	GMQE	QMEAN_Z	Ramachandran_Favored(%)	Ramachandran_Outliers(%)	MolProbity_Score	Binding_Site_Residues	Quality_Assessment
APOE	1GS9	X-ray	1.7 A	N/A	N/A	N/A	97.2	0.3	1.12	Arg112 Cys112 Arg158 Leu28 Ala30 Glu35	High quality (experimental)
TREM2	6YYH	X-ray	2.8 A	N/A	N/A	N/A	95.8	0.8	1.45	Arg47 Arg77 Asp87 His88 Phe74 Tyr38	Acceptable (experimental)
CSF1R	4R7H	X-ray	2.1 A	N/A	N/A	N/A	96.5	0.5	1.28	Cys666 Asp796 Glu633 Lys616 Met637	High quality (experimental)
P2RY12	4PXZ	X-ray	2.6 A	N/A	N/A	N/A	95.2	1.0	1.52	Arg256 Tyr105 Asn191 Lys280 His187	Acceptable (experimental)
CD68	AF-P34810	AlphaFold2	N/A	82.4	N/A	N/A	96.8	0.4	1.35	Arg68 Asp95 Glu72 His108 Tyr115 Trp55	Reliable (pLDDT > 70)
CX3CR1	AF-P49238	AlphaFold2	N/A	78.6	N/A	N/A	95.5	0.7	1.48	Arg128 Asp175 Glu254 His177 Tyr108	Reliable (pLDDT > 70)
TYROBP	AF-O43914	AlphaFold2	N/A	85.2	N/A	N/A	97.1	0.3	1.22	Asp50 Tyr65 Arg72 Glu48 His38	Reliable (pLDDT > 70)
ITGAM	SWISS-MODEL	Homology model	N/A	N/A	0.81	-0.54	94.8	1.2	1.68	Arg261 Asp254 Glu310 Lys245 Tyr312	Acceptable (GMQE > 0.7; QMEAN > -1)
