# Supplementary material for: Integrative Multi-Omics and Machine Learning Analysis Identifies Therapeutic Targets and Drug Repurposing Candidates for Alzheimer’s Disease
Source: Biomedicines. 2026 Apr 27;14(5):998. doi: 10.3390/biomedicines14050998 (PMC13204273; doi:10.3390/biomedicines14050998)
Supplement: Supplementary file 1 [file biomedicines-14-00998-s001.zip › TableS3_MMPBSA.csv]

Complex	¦¤E_vdW (kJ/mol)	SD	¦¤E_elec (kJ/mol)	SD	¦¤G_polar (kJ/mol)	SD	¦¤G_nonpolar (kJ/mol)	SD	-T¦¤S (kJ/mol)	SD	¦¤G_bind (kJ/mol)	SD
Curcumin¨CAPOE	-185.3	16.9	-42.1	4.8	95.8	9.6	-22.4	4.0	28.5	4.3	-125.5	11.5
Simvastatin¨CAPOE	-168.7	15.2	-28.6	3.8	82.3	7.2	-20.1	4.0	32.1	3.4	-103.0	9.9
Indomethacin¨CTREM2	-155.2	14.2	-65.8	7.1	110.5	11.0	-19.8	3.0	25.3	3.3	-105.0	8.9
Resveratrol¨CTREM2	-132.5	12.2	-38.2	4.5	78.6	8.5	-16.5	3.9	22.8	2.8	-85.8	9.4
Celecoxib¨CCSF1R	-172.8	16.7	-55.3	6.7	105.2	11.3	-21.6	3.1	30.2	3.6	-114.3	11.5
Donepezil¨CCD68	-145.6	14.4	-32.4	3.3	72.8	7.8	-17.2	4.2	26.7	3.8	-95.7	10.3
Memantine¨CCX3CR1	-118.3	10.8	-48.5	6.6	85.2	8.4	-14.8	2.4	18.5	2.6	-77.9	8.0
Quercetin¨CTYROBP	-142.1	12.1	-52.6	5.1	92.4	9.2	-18.3	2.7	24.1	2.9	-96.5	8.6
Ibuprofen¨CITGAM	-108.5	11.6	-25.8	4.5	62.3	5.5	-12.5	3.3	20.8	3.8	-63.7	5.7
Aspirin¨CITGAM	-95.2	8.4	-22.3	3.3	55.8	5.8	-10.8	2.4	18.2	3.3	-54.3	6.9
