# Supplementary material for: Integrative Multi-Omics and Machine Learning Analysis Identifies Therapeutic Targets and Drug Repurposing Candidates for Alzheimer’s Disease
Source: Biomedicines. 2026 Apr 27;14(5):998. doi: 10.3390/biomedicines14050998 (PMC13204273; doi:10.3390/biomedicines14050998)
Supplement: Supplementary file 1 [file biomedicines-14-00998-s001.zip › TableS4_CIBERSORTx.csv]

Group	Neurons_Mean	Neurons_SD	Astrocytes_Mean	Astrocytes_SD	Microglia_Mean	Microglia_SD	Oligodendrocytes_Mean	Oligodendrocytes_SD	Endothelial_Mean	Endothelial_SD	OPCs_Mean	OPCs_SD
AD	0.3521	0.0385	0.1817	0.0375	0.1174	0.0357	0.2206	0.0358	0.0477	0.0345	0.0804	0.0363
Control	0.4	0.0401	0.1985	0.0355	0.0761	0.0365	0.2044	0.0362	0.057	0.038	0.064	0.0352
