# Supplementary material for: Integrative Multi-Omics and Machine Learning Analysis Identifies Therapeutic Targets and Drug Repurposing Candidates for Alzheimer’s Disease
Source: Biomedicines. 2026 Apr 27;14(5):998. doi: 10.3390/biomedicines14050998 (PMC13204273; doi:10.3390/biomedicines14050998)
Supplement: Supplementary file 1 [file biomedicines-14-00998-s001.zip › TableS5_WGCNA_beta_jaccard.csv]

Beta	β=7	β=9	β=11	β=13	β=15
β=7	1	0.916	0.896	0.877	0.897
β=9	0.916	1	0.887	0.919	0.899
β=11	0.896	0.887	1	0.867	0.905
β=13	0.877	0.919	0.867	1	0.877
β=15	0.897	0.899	0.905	0.877	1
