# Supplementary material for: Integrative Multi-Omics and Machine Learning Analysis Identifies Therapeutic Targets and Drug Repurposing Candidates for Alzheimer’s Disease
Source: Biomedicines. 2026 Apr 27;14(5):998. doi: 10.3390/biomedicines14050998 (PMC13204273; doi:10.3390/biomedicines14050998)
Supplement: Supplementary file 1 [file biomedicines-14-00998-s001.zip › TableS6_module_preservation.csv]

Module	Size	Z_summary	Z_density	Z_connectivity	Preservation
Turquoise	1650	18.4	18	13.7	Strong
Blue	1320	15.2	14	12.4	Strong
Brown	880	12.8	9.7	7.7	Strong
Yellow	720	11.5	9.4	8.4	Strong
Green	580	10.8	10	6.6	Strong
Red	450	10.3	7.3	7.6	Strong
Black	380	9.8	8.7	7.2	Moderate
Pink	310	8.5	8.9	5.9	Moderate
Magenta	520	12.1	9.7	7.6	Strong
Purple	460	11.2	10.4	8.6	Strong
Greenyellow	390	10.6	7.4	7.1	Strong
Tan	34	7.2	7	5.5	Moderate
Salmon	620	13.5	10.7	8.9	Strong
Cyan	410	10.1	10.5	6.1	Strong
Midnightblue	34	1.8	1.4	1.5	Not preserved
