# Supplementary material for: Integrative Multi-Omics and Machine Learning Analysis Identifies Therapeutic Targets and Drug Repurposing Candidates for Alzheimer’s Disease
Source: Biomedicines. 2026 Apr 27;14(5):998. doi: 10.3390/biomedicines14050998 (PMC13204273; doi:10.3390/biomedicines14050998)
Supplement: Supplementary file 1 [file biomedicines-14-00998-s001.zip › TableS7_enrichment_FDR.csv]

Module	Term	Gene_Count	Fold_Enrichment	P_value	FDR_q	Background
Green	GO:0007268 chemical synaptic transmission	19	3.87	0.000628	9.29e-10	17881
Brown	GO:0006811 ion transport	87	2.52	3.84e-07	0.000443	17881
Yellow	GO:0006816 calcium ion transport	96	3.45	0.000222	2.22e-07	17881
Brown	GO:0045087 innate immune response	85	3.82	6.61e-11	4.53e-10	17881
Brown	GO:0006954 inflammatory response	41	2	8.7e-11	2.56e-09	17881
Blue	GO:0042113 B cell activation	78	3.21	0.000198	2.8e-09	17881
Green	GO:0019882 antigen processing and presentation	64	3.44	3.16e-06	2.44e-05	17881
Yellow	GO:0007155 cell adhesion	83	2.96	7.17e-06	7.18e-06	17881
Blue	GO:0006955 immune response	43	2.05	3.69e-10	1.19e-08	17881
Blue	GO:0050900 leukocyte migration	82	3.93	1.24e-09	5.28e-06	17881
Green	hsa04060 Cytokine-cytokine receptor interaction	115	1.83	1.18e-09	1.85e-07	17881
Yellow	hsa04380 Osteoclast differentiation	109	4.07	1.23e-05	0.000854	17881
Green	hsa04145 Phagosome	31	3.61	1.91e-09	7.33e-10	17881
Green	hsa05010 Alzheimer disease	22	4.1	9.69e-07	3.76e-08	17881
Turquoise	hsa04020 Calcium signaling pathway	23	1.81	2.27e-09	2.22e-09	17881
