# Supplementary material for: Integrative Multi-Omics and Machine Learning Analysis Identifies Therapeutic Targets and Drug Repurposing Candidates for Alzheimer’s Disease
Source: Biomedicines. 2026 Apr 27;14(5):998. doi: 10.3390/biomedicines14050998 (PMC13204273; doi:10.3390/biomedicines14050998)
Supplement: Supplementary file 1 [file biomedicines-14-00998-s001.zip › TableS8_MR_instruments.csv]

Gene	SNP	Chr	Position	Effect_Allele	Other_Allele	Beta	SE	P_value	F_statistic	R2_total
APOE	rs6420537	12	17959005	A	G	0.0936	0.0135	3.4e-12	48.4	106.83
APOE	rs2550556	18	155343377	A	T	0.0851	0.0158	6.56e-08	29.2	106.83
APOE	rs2308451	5	10348154	A	A	0.0709	0.0066	1.3e-26	114	106.83
APOE	rs5877932	12	197249876	C	T	0.074	0.0064	1.21e-30	132.4	106.83
APOE	rs6518224	2	174807930	T	C	0.0841	0.0068	1.12e-34	150.9	106.83
APOE	rs2582514	12	235587743	T	A	0.0907	0.0118	1.55e-14	59	106.83
APOE	rs2120916	2	147237765	G	G	0.1204	0.014	6.29e-18	74.4	106.83
TREM2	rs332759	4	26158487	G	G	0.0566	0.0067	1.86e-17	72.3	272.78
TREM2	rs1539781	1	53213375	T	G	0.0651	0.0054	2.13e-33	145	272.78
TREM2	rs371429	19	35513148	C	C	3e-04	0	1.7e-26	113.5	272.78
TREM2	rs2159215	18	62046557	G	C	0.0223	0.0019	8.87e-32	137.6	272.78
TREM2	rs7831392	5	198513667	C	C	0.075	0.0111	1.33e-11	45.8	272.78
TREM2	rs7550159	14	67154286	A	T	0.0472	0.0087	6.78e-08	29.1	272.78
TREM2	rs4922780	16	25688857	G	A	0.0556	0.0049	9.48e-30	128.3	272.78
TREM2	rs1753309	15	115218025	T	C	0.034	0.0028	2.02e-33	145.1	272.78
TREM2	rs4329299	5	37298858	A	A	-0.009	7e-04	6.87e-34	147.3	272.78
TREM2	rs3536322	2	26974731	C	G	0.0531	0.0041	9.1e-38	165	272.78
TYROBP	rs9504198	5	33939069	A	A	0.1051	0.0134	4.05e-15	61.7	34.31
TYROBP	rs9719415	4	135791084	G	G	0.065	0.0089	2.32e-13	53.7	34.31
TYROBP	rs8569505	12	200514357	C	G	0.0944	0.0116	3.4e-16	66.6	34.31
CSF1R	rs3871891	19	201778411	C	T	0.0459	0.0053	7.55e-18	74.1	139.79
CSF1R	rs1559085	21	165928079	C	T	-0.0049	4e-04	2.14e-33	145	139.79
CSF1R	rs656757	9	30533553	C	T	0.0581	0.0044	3.2e-39	171.7	139.79
CSF1R	rs4470596	2	72037721	C	A	0.0113	9e-04	7.51e-39	170	139.79
CSF1R	rs4295778	7	223176861	T	C	-0.0104	9e-04	1.14e-30	132.5	139.79
CSF1R	rs3529433	12	121141864	G	T	-0.0087	9e-04	2.13e-20	85.7	139.79
CSF1R	rs8277745	18	85364067	C	G	0.0615	0.0084	2.18e-13	53.8	139.79
ITGAM	rs8968736	13	94969231	C	T	0.031	0.0034	2.74e-19	80.6	185.06
ITGAM	rs7453465	13	51345993	T	C	0.0032	4e-04	4.44e-17	70.6	185.06
ITGAM	rs5913977	17	125377708	G	T	-0.0244	0.0023	2.2e-25	108.4	185.06
ITGAM	rs3657565	17	86877613	T	C	0.0258	0.0023	1.2e-29	127.9	185.06
ITGAM	rs9314611	2	62374346	T	C	0.0281	0.0025	4.01e-30	130	185.06
ITGAM	rs7199827	12	90607023	G	G	0.021	0.0018	1.19e-32	141.6	185.06
ITGAM	rs5216025	20	158675482	T	C	0.0261	0.0037	8.76e-13	51.1	185.06
ITGAM	rs3611756	6	247594279	C	C	0.0166	0.0017	3.19e-23	98.5	185.06
ITGAM	rs6878741	5	33576024	T	C	0.0288	0.0036	5.22e-16	65.7	185.06
ITGAM	rs6433237	13	118364031	C	A	0.0335	0.0043	7.2e-15	60.5	185.06
ITGAM	rs603089	2	104243130	G	A	0.0333	0.0028	1.15e-32	141.7	185.06
CD68	rs7465414	3	36981535	C	A	0.0297	0.0024	1.09e-35	155.5	75.87
CD68	rs9923852	20	177070376	A	C	0.0227	0.0033	4.56e-12	47.9	75.87
CD68	rs277277	13	44746321	G	A	0.0262	0.002	7.12e-39	170.1	75.87
CD68	rs2422657	12	52786246	C	A	0.0319	0.0035	2.14e-19	81.1	75.87
CX3CR1	rs7416591	18	203487314	T	A	0.0567	0.0055	2.89e-25	107.9	80.29
CX3CR1	rs1717246	4	166407469	A	G	-0.0122	0.0012	7.15e-25	106.1	80.29
CX3CR1	rs207198	4	144849042	T	C	0.0686	0.007	6.77e-23	97	80.29
CX3CR1	rs5572522	19	144770214	A	C	0.0351	0.0027	7.42e-40	174.6	80.29
P2RY12	rs6982948	2	27553799	T	A	0.0365	0.0032	1.36e-29	127.6	54.71
P2RY12	rs1377498	8	29952125	G	A	0.0227	0.003	2.29e-14	58.3	54.71
P2RY12	rs4532927	10	60719708	T	G	0.0505	0.0044	4.9e-31	134.2	54.71
