# Supplementary material for: Integrative Multi-Omics and Machine Learning Analysis Identifies Therapeutic Targets and Drug Repurposing Candidates for Alzheimer’s Disease
Source: Biomedicines. 2026 Apr 27;14(5):998. doi: 10.3390/biomedicines14050998 (PMC13204273; doi:10.3390/biomedicines14050998)
Supplement: Supplementary file 1 [file biomedicines-14-00998-s001.zip › TableS9_drug_literature.csv]

Drug	Target	Docking_kcal	Published_Evidence	Evidence_Level
Curcumin	APOE	-10.3	In vitro: reduces APOE aggregation (Reddy 2020); PAINS compound, poor bioavailability	Preclinical
Simvastatin	APOE	-9.5	Epidemiological: statin use associated with reduced AD incidence (Zissimopoulos 2017)	Epidemiological
Indomethacin	TREM2	-8.8	In vivo: reduces neuroinflammation in APP/PS1 mice (Imbimbo 2010)	Preclinical
Resveratrol	TREM2	-8.2	In vitro: activates SIRT1, reduces tau phosphorylation (Vingtdeux 2010)	Preclinical
Celecoxib	CSF1R	-8.8	In vivo: reduces microglial activation via CSF1R (Woodling 2016)	Preclinical
Donepezil	CD68	-8.1	Approved AD drug; no published CD68 binding evidence	None
Memantine	CX3CR1	-8.4	Approved AD drug; CX3CR1 modulation suggested (Bhatt 2020)	Suggestive
Quercetin	TYROBP	-7.8	In vitro: anti-inflammatory in BV2 microglia (Chen 2020)	Preclinical
Ibuprofen	ITGAM	-7.5	No published ITGAM-specific evidence; purely computational prediction	None
Aspirin	ITGAM	-7.2	No published ITGAM-specific evidence; purely computational prediction	None
